# Supplementary material for: Loss of Nf1 and Ink4a/Arf Are Associated with Sex-Dependent Growth Differences in a Mouse Model of Embryonal Rhabdomyosarcoma
Source: Curr Issues Mol Biol. 2023 Feb 2;45(2):1218–32. doi: 10.3390/cimb45020080 (PMC9955904; doi:10.3390/cimb45020080)
Supplement: Supplementary file 1 [file cimb-45-00080-s001.zip]

Archive with 1 entries (1 files):
- Pax7 Supplemental Figures 221101.pdf
